# Supplementary material for: Proteomic Identification of Plasma Components in Tachypleus tridentatus and Their Effects on the Longitudinal Bone Growth Rate in Rats
Source: Mar Drugs. 2023 Feb 3;21(2):111. doi: 10.3390/md21020111 (PMC9961754; doi:10.3390/md21020111)
Supplement: Supplementary file 1 [file marinedrugs-21-00111-s001.zip]

Archive with 2 entries (2 files):
- marinedrugs-2180201-supplementary.pdf
- Table S1.xlsx
