# Supplementary material for: Proteomic Identification of Plasma Components in Tachypleus tridentatus and Their Effects on the Longitudinal Bone Growth Rate in Rats
Source: Mar Drugs. 2023 Feb 3;21(2):111. doi: 10.3390/md21020111 (PMC9961754; doi:10.3390/md21020111)
Supplement: Supplementary file 1 [file marinedrugs-21-00111-s001.zip › Table S1.xlsx]

## Sheet: Sheet1
Supplementary Table 1. List of proteins from MS analysis
Sequence	Samples	Length	Mass	Proteins	Protein Name	score
ILALFEHLTSLTK	2;3	13	1484.86	tr|A1X1V5|A1X1V5_CARRO	Hemocyanin subunit IV	1484.86
EHLEEATHLYEALYK	5;6	15	1855.9	tr|A1X1V5|A1X1V5_CARRO	Hemocyanin subunit IV	318.95
EHLEEATHLYEALYK	2;3	15	1844.89	tr|A1X1V5|A1X1V5_CARRO	Hemocyanin subunit IV	296.04
DTVNEGMFVYAATVAVLHR	2;3;4	19	2092.04	tr|A1X1V3|A1X1V3_CARRO	Hemocyanin subunit IIIa	231.21
HMGFPFDR	6	8	1005.56	tr|A1X1V3|A1X1V3_CARRO	Hemocyanin subunit IIIa	195.81
GVDVNNSEFCSCGWPQHMLIPR	6	22	982.15	tr|A1X1V4|A1X1V4_CARRO	Hemocyanin subunit IIIb	194.92
GKLFSLFHR	2;3;4	9	1103.62	tr|A1X1V1|A1X1V1_CARRO	Hemocyanin subunit I	190.88
DLNDISLQEMER	6	12	1461.68	tr|A1X1V5|A1X1V5_CARRO	Hemocyanin subunit IV	190.78
YIDNMFQTYK	5;6	10	1321.6	tr|A1X1V4|A1X1V4_CARRO	Hemocyanin subunit IIIb	190.57
DNSILMQTFR	5;6	10	1223.6	tr|O01717|O01717_9CHEL	Alpha-2-macroglobulin	188.99
MLPFHNFDEPLAGYAPHLSHIASGK	5;6	25	2748.35	tr|A1X1V2|A1X1V2_CARRO	Hemocyanin subunit II	185.84
DTVNEGMFVYAATVAVLHR	6	19	2092.04	tr|A1X1V3|A1X1V3_CARRO	Hemocyanin subunit IIIa	185.33
YDELGNELNTK	5;6	11	1294.6	tr|A1X1V7|A1X1V7_CARRO	Hemocyanin subunit VI	185.18
EVTAHPDKDIVVEFEETGNILDPEYR	5;6	26	3014.45	tr|A1X1V3|A1X1V3_CARRO	Hemocyanin subunit IIIa	184.3
LEEPHGIDMLGAIIEASHDSVK	5;6	22	2360.17	tr|A1X1V4|A1X1V4_CARRO	Hemocyanin subunit IIIb	183.05
YVYGEPVHGTANFK	6	14	1580.76	tr|Q5NKN5|Q5NKN5_CARRO	Galactose-binding protein	181.88
FIDNLFQDYK	5;6	10	1301.63	tr|A1X1V6|A1X1V6_CARRO	Hemocyanin subunit V	179.57
FIDNVFQDYK	5;6	10	1287.61	tr|A1X1V1|A1X1V1_CARRO	Hemocyanin subunit I	179.42
LETDVIDRPKPGQLVK	5;6	16	1807.02	tr|Q5NKN5|Q5NKN5_CARRO	Galactose-binding protein	178.85
ESNTEYCSCGWPQHMLVPR	5;6	19	2349.99	tr|A1X1V5|A1X1V5_CARRO	Hemocyanin subunit IV	177.67
FVPVQTFNNALK	2	12	1376.75	tr|A1X1V6|A1X1V6_CARRO	Hemocyanin subunit V	172.56
AHTVEEFLTPNMSLTDIK	6	18	2045.01	tr|G8YZR0|G8YZR0_LIMPO	Hemocyanin subunit IIIb	171.56
NSVDSSVTISTLR	6	13	1377.71	tr|A1X1V3|A1X1V3_CARRO	Hemocyanin subunit IIIa	170.22
IHNAIDLK	2;3	8	922.524	tr|A1X1V3|A1X1V3_CARRO	Hemocyanin subunit IIIa	168.54
LSHLTVTPR	2;3	9	1022.59	tr|Q2TS30|Q2TS30_CARRO	Galactose-binding protein	162.88
FIDNVFQDYK	2	10	1287.61	tr|A1X1V1|A1X1V1_CARRO	Hemocyanin subunit I	162.38
HQLPVDERDPR	6	11	160.86	tr|A1X1V4|A1X1V4_CARRO	Hemocyanin subunit IIIb	160.86
FDYSISVNNTSGLAK	6	15	1614.79	tr|A1X1V4|A1X1V4_CARRO	Hemocyanin subunit IIIb	159.52
IITLNEDLIPQNK	5;6	13	1509.84	tr|Q5NKN5|Q5NKN5_CARRO	Galactose-binding protein	159.5
LNTGDIIIIGTLYNK	6	15	1646.92	tr|Q5NKN5|Q5NKN5_CARRO	Galactose-binding protein	158.93
LFIELDKFHK	6;5	10	1288.72	tr|Q9TWE5|Q9TWE5_CARRO	Hemocyanin subunit HR6	155
CNFLVNPSK	5;6	9	1077.53	tr|Q5NKN5|Q5NKN5_CARRO	Galactose-binding protein	154.85
QIVNEGMFVYAVSVAILHRDDCK	5;6	23	2663.32	tr|A1X1V5|A1X1V5_CARRO	Hemocyanin subunit IV	154.65
LFIELDKFHHGIHKGSNTIVR	5;6	21	2460.34	tr|A1X1V5|A1X1V5_CARRO	Hemocyanin subunit IV	153.25
VKYHHLNHEPFTYEIHVENK	5;6	20	2533.25	tr|A1X1V5|A1X1V5_CARRO	Hemocyanin subunit IV	150.69
NSTESSVTISKVHTFNELK	5;6	19	2120.07	tr|A1X1V5|A1X1V5_CARRO	Hemocyanin subunit IV	149.47
FGFDPADQLITVGLEEEQELLK	6	22	2490.25	tr|Q5NKN5|Q5NKN5_CARRO	Galactose-binding protein	149.44
FYYQIMAR	5;6	8	1090.53	tr|O01717|O01717_9CHEL	Alpha-2-macroglobulin	149.4
GLALPPIQEIFPDR	6	14	1564.86	tr|A1X1V4|A1X1V4_CARRO	Hemocyanin subunit IIIb	148.96
LKDVGHLHR	2;3	9	1073.61	tr|G8YZR0|G8YZR0_LIMPO	Hemocyanin subunit IIIb	148.56
HADKEVTAHPDKDIVVEFEETGNILDPEYR	5;6	30	3465.67	tr|A1X1V3|A1X1V3_CARRO	Hemocyanin subunit IIIa	148.3
HMGFPFDR	2;3	9	1161.55	tr|A1X1V3|A1X1V3_CARRO	Hemocyanin subunit IIIa	146.58
AHTVEEFLTPNMSLTDIK	2;3	18	2045.01	tr|G8YZR0|G8YZR0_LIMPO	Hemocyanin subunit IIIb	146.2
LFIELDKFHK	2;3	10	1288.72	tr|Q9TWE5|Q9TWE5_CARRO	Hemocyanin subunit HR6	146.11
QFIVGNIQSSVVK	5;6	13	1417.79	tr|Q5NKN5|Q5NKN5_CARRO	Galactose-binding protein	145.83
DTVNEGMFVYAATVAVLHRDDCR	6;5	23	2638.23	tr|A1X1V3|A1X1V3_CARRO	Hemocyanin subunit IIIa	145.04
PDGMTLQDLK	5;6	10	1116.55	tr|A2AX59|A2AX59_LIMPO	Hemocyanin subunit VI	141.71
DVVNEGMFAYAISVAVLHRNDCK	5;6	23	2607.26	tr|A1X1V4|A1X1V4_CARRO	Hemocyanin subunit IIIb	141.45
FIDNVFQDYKESLHPYTK	5;6	18	2243.09	tr|A1X1V1|A1X1V1_CARRO	Hemocyanin subunit I	140.28
VKNVITTFIK	6	10	1161.71	tr|A1X1V1|A1X1V1_CARRO	Hemocyanin subunit I	138.76
FIPAETIR	2	8	945.528	tr|A1X1V3|A1X1V3_CARRO	Hemocyanin subunit IIIa	137.18
ILALFEHLTSLTKHQLPEEQR	5;6	21	2502.36	tr|A1X1V5|A1X1V5_CARRO	Hemocyanin subunit IV	134.32
FKLETDVIDRPK	6	12	1459.8	tr|Q5NKN5|Q5NKN5_CARRO	Galactose-binding protein	134.04
KPMGFPFDRPIK	5;6	12	1431.77	tr|G8YZR0|G8YZR0_LIMPO	Hemocyanin subunit IIIb	133.88
NSVDSSVTISTLR	2	13	1377.71	tr|A1X1V3|A1X1V3_CARRO	Hemocyanin subunit IIIa	132.97
LQPGAIFSCFHPEHLEEAR	2;3;4	19	2237.07	tr|A1X1V2|A1X1V2_CARRO	Hemocyanin subunit II	132.79
IGLLAVDEAVYILR	6	14	1543.9	tr|Q5NKN5|Q5NKN5_CARRO	Galactose-binding protein	130.1
VHTFNELK	2;3	8	986.519	tr|A1X1V5|A1X1V5_CARRO	Hemocyanin subunit IV	127.68
GLHVPPVQEIFPDK	2;3	14	1574.85	tr|A1X1V2|A1X1V2_CARRO	Hemocyanin subunit II	127.02
DGFLCESFR	2	9	1129.49	sp|P03997|COAG_CARRO	Coagulogen	126.07
KPMGFPFDRPIK	3;4	12	1431.77	tr|G8YZR0|G8YZR0_LIMPO	Hemocyanin subunit IIIb	125.03
YYSPRPDGLSLR	2;3	12	1422.73	tr|A1X1V2|A1X1V2_CARRO	Hemocyanin subunit II	124.39
ESLHPYTK	5;6	8	973.487	tr|A1X1V1|A1X1V1_CARRO	Hemocyanin subunit I	119.86
VICSGMQWLVQR	5;6	12	1475.74	tr|Q5NKN5|Q5NKN5_CARRO	Galactose-binding protein	119.39
HMGFPFDRR	2;3	9	1161.55	tr|A1X1V3|A1X1V3_CARRO	Hemocyanin subunit IIIa	119.17
AMGFPFDR	2	8	939.427	tr|A1X1V6|A1X1V6_CARRO	Hemocyanin subunit V	116.25
DGAQFKDEDTGILLYR	6	16	1839.9	tr|Q5NKN5|Q5NKN5_CARRO	Galactose-binding protein	115.8
SVHILSSDNR	2;3	10	1126.57	tr|O01717|O01717_9CHEL	Alpha-2-macroglobulin	115.57
HTAIELDKFK	2;3	10	1200.65	tr|A1X1V2|A1X1V2_CARRO	Hemocyanin subunit II	114.97
FIDNLFQDYK	2	10	1301.63	tr|A1X1V6|A1X1V6_CARRO	Hemocyanin subunit V	114.89
DVGHLHR	5;6	7	832.43	tr|G8YZR0|G8YZR0_LIMPO	Hemocyanin subunit IIIb	114.72
VKYHHLDHDKFDYSISVNNTSGLAK	5;6	25	2887.43	tr|A1X1V4|A1X1V4_CARRO	Hemocyanin subunit IIIb	114.57
FHLNPGVMSDTATSLR	3	16	1744.86	tr|A1X1V6|A1X1V6_CARRO	Hemocyanin subunit V	114.31
MIPFQNFEETLEGYSAHLTSLISGLHYASR	5	30	3410.66	tr|A1X1V5|A1X1V5_CARRO	Hemocyanin subunit IV	114.06
PDGLSLR	2	7	756.413	tr|A1X1V2|A1X1V2_CARRO	Hemocyanin subunit II	113.7
FIPAETIR	5;6	8	945.528	tr|A1X1V3|A1X1V3_CARRO	Hemocyanin subunit IIIa	113.5
ETLLLVNPR	2	9	1053.62	tr|Q5NKN5|Q5NKN5_CARRO	Galactose-binding protein	111.95
GVSEDATEYCSCGWPQNMLIPR	6	22	2569.1	tr|A1X1V1|A1X1V1_CARRO	Hemocyanin subunit I	110.74
HYVSLVAK	5;6	8	915.518	tr|Q5NKN5|Q5NKN5_CARRO	Galactose-binding protein	110.12
QLLVEPEGFPK	2	11	1255.68	tr|O01717|O01717_9CHEL	Alpha-2-macroglobulin	109.72
DVGHLHR	2	7	832.43	tr|G8YZR0|G8YZR0_LIMPO	Hemocyanin subunit IIIb	108.24
IFFVVNTDMSPSFR	5;6	14	1658.81	tr|Q5NKN5|Q5NKN5_CARRO	Galactose-binding protein	107.65
ILVFYVR	2	7	908.548	tr|O01717|O01717_9CHEL	Alpha-2-macroglobulin	106.76
EAWLNPNK	5;6	8	970.487	tr|A1X1V7|A1X1V7_CARRO	Hemocyanin subunit VI	104.37
HYVSLVAK	2	8	915.518	tr|Q5NKN5|Q5NKN5_CARRO	Galactose-binding protein	103.83
VIVQAPR	2	7	781.481	sp|P03997|COAG_CARRO	Coagulogen	102.98
LVTYNLEK	2	8	978.539	sp|P03997|COAG_CARRO	Coagulogen	101.72
IFLAPKYDELGNRLILNEQR	5;6	20	2401.31	tr|A1X1V5|A1X1V5_CARRO	Hemocyanin subunit IV	101.38
Note:1, sample 1; 2, sample 2; 3,sample3; 4,sample4; 5,sample5; 6,Whole plasma sample
